# Supplementary material for: An Analysis of Women’s Fitness Demands and Their Influencing Factors in Urban China
Source: Healthcare (Basel). 2022 Jan 19;10(2):187. doi: 10.3390/healthcare10020187 (PMC8872378; doi:10.3390/healthcare10020187)
Supplement: Supplementary file 1 [file healthcare-10-00187-s001.zip]

Archive with 1 entries (1 files):
- healthcare-1507308-supplementary.pdf
